# Supplementary material for: Prognostic Value of MicroRNA-20b in Acute Myeloid Leukemia
Source: Front Oncol. 2021 Feb 18;10:553344. doi: 10.3389/fonc.2020.553344 (PMC7930740; doi:10.3389/fonc.2020.553344)
Supplement: Supplementary file 1 [file Table_1.csv]

Target.gene	Correlation coefficient£¨spearman£©	p_value	X3P.seq.tags...5	Total.sites	X8mer.sites	X7mer.m8.sites	X7mer.A1.sites	X6mer.sites	Representative.miRNA	Cumulative.weighted.context...score	Total.context...score
ORAI2	-0.412971957	5.69E-07	217	3	0	3	0	0	hsa-miR-20b-3p	-0.02	-0.06
UBE2A	-0.387735413	3.57E-07	618	1	0	0	1	0	hsa-miR-20b-3p	-0.01	-0.11
HINT1	-0.373576568	1.71E-06	15834	1	0	1	0	0	hsa-miR-20b-3p	0	-0.02
RPA4	-0.365376325	5.73E-06	5	1	1	0	0	0	hsa-miR-20b-3p	-0.62	-0.62
FUCA2	-0.350532811	3.66E-06	1029	1	0	0	1	0	hsa-miR-20b-3p	0	-0.13
FUT4	-0.341684783	0.000494817	354	1	0	1	0	0	hsa-miR-20b-3p	0	-0.02
RPL15	-0.303081152	2.56E-05	5211	1	0	0	1	0	hsa-miR-20b-3p	-0.01	-0.13
CFD	-0.299957238	0.002245749	58	1	0	0	1	0	hsa-miR-20b-3p	0	-0.07
CASP2	-0.297103801	0.000780733	274	1	0	1	0	0	hsa-miR-20b-3p	-0.02	-0.02
C18orf32	-0.294602184	3.54E-05	733	3	0	3	0	1	hsa-miR-20b-3p	0	-0.07
GLIPR1	-0.284604438	0.000471727	623	2	0	0	2	1	hsa-miR-20b-3p	-0.02	-0.18
BCAP29	-0.283468764	0.000191061	326	1	0	0	1	0	hsa-miR-20b-3p	-0.01	-0.01
MAVS	-0.279039637	0.000706297	211	1	0	1	0	5	hsa-miR-20b-3p	-0.02	-0.03
ADSS	-0.27377382	0.000982934	2881	1	0	0	1	1	hsa-miR-20b-3p	-0.07	-0.13
ZMAT2	-0.271919659	0.000112619	1926	1	0	1	0	0	hsa-miR-20b-3p	0	-0.2
FNDC3B	-0.264271551	0.00305125	509	1	0	1	0	0	hsa-miR-20b-3p	0	-0.02
PLEKHA2	-0.263898248	0.001104576	3303	2	0	1	1	0	hsa-miR-20b-3p	-0.07	-0.07
ICA1L	-0.256591691	0.001626799	82	1	1	0	0	1	hsa-miR-20b-3p	-0.37	-0.37
UBE2W	-0.25500044	0.000455212	102	4	1	0	3	1	hsa-miR-20b-3p	-0.81	-0.93
NAP1L1	-0.252008288	0.002077563	9072	1	0	1	0	0	hsa-miR-20b-3p	0	-0.07
COPS3	-0.250775271	0.002168216	3495	1	0	1	0	0	hsa-miR-20b-3p	0	-0.02
ZNF277	-0.248996724	0.002050073	286	1	0	0	1	2	hsa-miR-20b-3p	0	-0.01
LUC7L2	-0.247901465	0.000100767	419	1	0	1	0	0	hsa-miR-20b-3p	0	-0.02
TRA2B	-0.235137741	0.002348663	1868	2	0	2	0	1	hsa-miR-20b-3p	0	-0.2
RAB5B	-0.234062328	0.000648687	14	1	0	1	0	0	hsa-miR-20b-3p	0	-0.02
MBLAC2	-0.232755414	0.006479571	498	2	1	0	1	0	hsa-miR-20b-3p	-0.37	-0.41
HAAO	-0.230358775	0.001532028	7	1	0	1	0	0	hsa-miR-20b-3p	0	-0.02
RPL22L1	-0.229562777	0.001360466	150	1	0	0	1	0	hsa-miR-20b-3p	-0.06	-0.14
S100B	-0.228361709	0.003297071	5	1	1	0	0	0	hsa-miR-20b-3p	-0.52	-0.52
UBE2B	-0.22146356	0.000677924	3421	1	1	0	0	1	hsa-miR-20b-3p	-0.01	-0.21
ATG7	-0.219882632	0.005517741	1467	1	0	0	1	0	hsa-miR-20b-3p	0	-0.03
SUMO2	-0.218932501	0.004924158	75	2	0	2	0	0	hsa-miR-20b-3p	-0.02	-0.37
CENPJ	-0.218729702	0.000191718	249	1	0	0	1	0	hsa-miR-20b-3p	0	-0.15
PHKG2	-0.218450419	0.008004461	283	1	0	1	0	0	hsa-miR-20b-3p	0	-0.02
MAEL	-0.217972603	0.001251641	9	1	0	1	0	0	hsa-miR-20b-3p	-0.3	-0.3
PRR13	-0.21194914	0.002802239	387	5	1	3	1	0	hsa-miR-20b-3p	0	-0.34
SLFN12	-0.210697582	0.002209685	255	1	1	0	0	2	hsa-miR-20b-3p	0	-0.03
ARSB	-0.208926979	0.001179796	86	1	0	1	0	1	hsa-miR-20b-3p	-0.01	-0.02
RAD50	-0.208855009	0.005791719	335	1	0	0	1	0	hsa-miR-20b-3p	0	-0.01
RPL14	-0.208544437	0.008411573	8294	2	0	2	0	1	hsa-miR-20b-3p	-0.01	-0.07
C3orf62	-0.208479662	0.004853268	146	1	0	1	0	0	hsa-miR-20b-3p	0	-0.02
PRKRIP1	-0.204622887	0.00892464	656	3	1	2	0	0	hsa-miR-20b-3p	0	-0.29
NDUFS4	-0.201915812	0.000601598	125	1	1	0	0	0	hsa-miR-20b-3p	0	-0.97
PNRC1	-0.20053226	0.001750119	413	1	0	1	0	0	hsa-miR-20b-3p	0	-0.03
HERPUD2	-0.200176493	0.001115165	30	1	0	1	0	1	hsa-miR-20b-3p	0	-0.02
UTP6	-0.199389518	0.005197594	125	1	0	1	0	0	hsa-miR-20b-3p	-0.01	-0.02
PDHB	-0.198578437	0.001544795	1549	1	0	0	1	0	hsa-miR-20b-3p	0	-0.02
NAA38	-0.1971089	0.001476135	458	1	0	1	0	0	hsa-miR-20b-3p	0	-0.02
EMILIN2	-0.196963113	0.007343689	272	2	0	1	1	0	hsa-miR-20b-3p	0	-0.03
NT5C2	-0.19676588	0.00661899	3550	1	0	0	1	1	hsa-miR-20b-3p	-0.07	-0.11
ST3GAL6	-0.196384845	0.004482851	150	1	0	1	0	0	hsa-miR-20b-3p	0	-0.06
ING1	-0.187112654	0.002753961	142	1	0	1	0	0	hsa-miR-20b-3p	0	-0.02
TMEM218	-0.18599784	0.002325432	553	1	0	0	1	1	hsa-miR-20b-3p	0	-0.11
PPP2CA	-0.182681209	0.003623131	11344	1	0	0	1	0	hsa-miR-20b-3p	0	-0.01
ENY2	-0.180115723	0.004049234	1814	1	0	1	0	0	hsa-miR-20b-3p	-0.06	-0.26
CEP63	-0.178367968	0.009752816	191	1	0	0	1	0	hsa-miR-20b-3p	0	-0.07
C14orf119	-0.178268306	0.009581585	6513	2	0	2	0	0	hsa-miR-20b-3p	0	-0.1
MRPL22	-0.172221424	0.008178146	5309	1	0	1	0	1	hsa-miR-20b-3p	0	-0.17
RPL34	-0.170779814	0.000569043	624	1	0	0	1	0	hsa-miR-20b-3p	0	-0.06
NDUFC2	-0.166288109	0.003749531	2005	1	0	1	0	1	hsa-miR-20b-3p	-0.01	-0.04
SNRPD1	-0.162723484	0.009153558	1967	2	0	2	0	1	hsa-miR-20b-3p	-0.01	-0.08
COX16	-0.15953201	0.005450581	4087	1	0	1	0	0	hsa-miR-20b-3p	0	-0.02
LRRC19	-0.157056705	0.005470669	5	2	0	2	0	0	hsa-miR-20b-3p	-0.34	-0.34
NUDT3	-0.154287141	0.008384864	190	1	0	0	1	0	hsa-miR-20b-3p	0	-0.01
SULF2	-0.142802925	0.007510297	103	1	0	1	0	0	hsa-miR-20b-3p	0	-0.02
RPL23	-0.131828527	0.006782956	1154	1	0	1	0	2	hsa-miR-20b-3p	-0.06	-0.09
MRPS21	-0.108734952	0.004356594	1121	2	0	2	0	0	hsa-miR-20b-3p	0	-0.04
